# Supplementary material for: Circulating and synovial antibody profiling of juvenile arthritis patients by nucleic acid programmable protein arrays
Source: Arthritis Res Ther. 2012 Apr 17;14(2):R77. doi: 10.1186/ar3800 (PMC3446451; doi:10.1186/ar3800)
Supplement: Additional file 1 — Table S1, a complete list of NAPPA proteins, presenting the Entrez gene symbol, protein name, cellular location and molecule type for each protein produced on the NAPPA array within the current study; Table S2, functional networks of NAPPA proteins, listing the physiological and pathological functions of 25 networks constructed from the constituents of the NAPPA arrays used within the current study; Table S3, cluster 1 transcriptional regulation, listing the proteins responsible for transcriptional regulation of the target antigens within cluster 1 (Figure 3Aand Additional File 2 ); and Table S4, cluster 2 transcriptional regulation, listing the proteins responsible for transcriptional regulation of the target antigens within cluster 2 (Figure 3Aand Additional File 2). [file ar3800-S1.XLS]

## Sheet: Table S1
ID	Entrez Gene Name	Location	Type(s)
AASDHPPT	aminoadipate-semialdehyde dehydrogenase-phosphopantetheinyl transferase	Cytoplasm	enzyme
AATF	apoptosis antagonizing transcription factor	Nucleus	transcription regulator
BAT5	abhydrolase domain containing 16A	unknown	other
ABI2	abl-interactor 2	Cytoplasm	other
ACAD8	acyl-CoA dehydrogenase family, member 8	Cytoplasm	enzyme
ACSBG1	acyl-CoA synthetase bubblegum family member 1	Cytoplasm	enzyme
ACSL5	acyl-CoA synthetase long-chain family member 5	Cytoplasm	enzyme
ACTG2	actin, gamma 2, smooth muscle, enteric	Cytoplasm	other
ACTL6B	actin-like 6B	Nucleus	other
ACTN1	actinin, alpha 1	Cytoplasm	other
ACTR2	ARP2 actin-related protein 2 homolog (yeast)	Plasma Membrane	other
ACTRT2	actin-related protein T2	unknown	other
ACY1	aminoacylase 1	Cytoplasm	peptidase
ADC	arginine decarboxylase	Cytoplasm	enzyme
ADNP2	ADNP homeobox 2	unknown	other
ADRA2B	adrenergic, alpha-2B-, receptor	Plasma Membrane	G-protein coupled receptor
AGMAT	agmatine ureohydrolase (agmatinase)	Cytoplasm	enzyme
AHCY	adenosylhomocysteinase	Cytoplasm	enzyme
AICDA	activation-induced cytidine deaminase	Cytoplasm	enzyme
ALDH2	aldehyde dehydrogenase 2 family (mitochondrial)	Cytoplasm	enzyme
ALDOA	aldolase A, fructose-bisphosphate	Cytoplasm	enzyme
ALG10	asparagine-linked glycosylation 10, alpha-1,2-glucosyltransferase homolog (S. pombe)	Cytoplasm	enzyme
ALG9	asparagine-linked glycosylation 9, alpha-1,2-mannosyltransferase homolog (S. cerevisiae)	Cytoplasm	enzyme
ALX1	ALX homeobox 1	Nucleus	transcription regulator
ANP32A	acidic (leucine-rich) nuclear phosphoprotein 32 family, member A	Nucleus	other
ANXA11	annexin A11	Nucleus	other
ANXA4	annexin A4	Plasma Membrane	other
AP1S1	adaptor-related protein complex 1, sigma 1 subunit	Cytoplasm	transporter
AP3M1	adaptor-related protein complex 3, mu 1 subunit	Cytoplasm	transporter
AP4S1	adaptor-related protein complex 4, sigma 1 subunit	Cytoplasm	transporter
APOA2	apolipoprotein A-II	Extracellular Space	transporter
APOC1	apolipoprotein C-I	Extracellular Space	transporter
APOE	apolipoprotein E	Extracellular Space	transporter
AQP5	aquaporin 5	Plasma Membrane	transporter
ARF1	ADP-ribosylation factor 1	Cytoplasm	enzyme
ARF5	ADP-ribosylation factor 5	Cytoplasm	transporter
ARG2	arginase, type II	Cytoplasm	enzyme
ARHGEF16	Rho guanine nucleotide exchange factor (GEF) 16	Cytoplasm	other
ARL1	ADP-ribosylation factor-like 1	Cytoplasm	enzyme
ARL4C	ADP-ribosylation factor-like 4C	Nucleus	enzyme
ARMCX1	armadillo repeat containing, X-linked 1	unknown	other
ARPM1	actin related protein M1	unknown	other
ARRB2	arrestin, beta 2	Cytoplasm	other
ASB2	ankyrin repeat and SOCS box containing 2	Nucleus	transcription regulator
ASL	argininosuccinate lyase	Cytoplasm	enzyme
ASS1	argininosuccinate synthase 1	Cytoplasm	enzyme
ATF3	activating transcription factor 3	Nucleus	transcription regulator
ATP4B	ATPase, H+/K+ exchanging, beta polypeptide	Plasma Membrane	transporter
ATP5E	ATP synthase, H+ transporting, mitochondrial F1 complex, epsilon subunit	Cytoplasm	transporter
ATP5I	ATP synthase, H+ transporting, mitochondrial Fo complex, subunit E	Cytoplasm	transporter
ATP6AP1	ATPase, H+ transporting, lysosomal accessory protein 1	Cytoplasm	transporter
ATP6V0B	ATPase, H+ transporting, lysosomal 21kDa, V0 subunit b	Cytoplasm	transporter
AUH	AU RNA binding protein/enoyl-CoA hydratase	Cytoplasm	enzyme
B3GAT1	beta-1,3-glucuronyltransferase 1 (glucuronosyltransferase P)	Cytoplasm	enzyme
B4GALT3	UDP-Gal:betaGlcNAc beta 1,4- galactosyltransferase, polypeptide 3	Cytoplasm	enzyme
BCL2	B-cell CLL/lymphoma 2	Cytoplasm	transporter
BCL2L1	BCL2-like 1	Cytoplasm	other
BCL2L13	BCL2-like 13 (apoptosis facilitator)	Cytoplasm	other
BCL2L2	BCL2-like 2	Cytoplasm	other
BDNF	brain-derived neurotrophic factor	Extracellular Space	growth factor
BGN	biglycan	Extracellular Space	other
BLK	B lymphoid tyrosine kinase	Cytoplasm	kinase
BLMH	bleomycin hydrolase	Cytoplasm	peptidase
BMP3	bone morphogenetic protein 3	Extracellular Space	growth factor
BMX	BMX non-receptor tyrosine kinase	Cytoplasm	kinase
BOP1	block of proliferation 1	Nucleus	other
BRAF	v-raf murine sarcoma viral oncogene homolog B1	Cytoplasm	enzyme
BRD7	bromodomain containing 7	Nucleus	transcription regulator
BRE	brain and reproductive organ-expressed (TNFRSF1A modulator)	Cytoplasm	other
BUD13	BUD13 homolog (S. cerevisiae)	Nucleus	other
BUD31	BUD31 homolog (S. cerevisiae)	Nucleus	transcription regulator
BZW1	basic leucine zipper and W2 domains 1	Cytoplasm	translation regulator
C12orf24	chromosome 12 open reading frame 24	unknown	other
C15orf43	chromosome 15 open reading frame 43	unknown	other
C15orf48	chromosome 15 open reading frame 48	Nucleus	other
C1orf162	chromosome 1 open reading frame 162	unknown	transporter
C1orf182	chromosome 1 open reading frame 182	Cytoplasm	other
C22orf31	chromosome 22 open reading frame 31	unknown	other
C5AR1	complement component 5a receptor 1	Plasma Membrane	G-protein coupled receptor
C6	complement component 6	Extracellular Space	other
C9orf152	chromosome 9 open reading frame 152	unknown	other
CA12	carbonic anhydrase XII	Plasma Membrane	enzyme
CA9	carbonic anhydrase IX	Nucleus	enzyme
CAPZB	capping protein (actin filament) muscle Z-line, beta	Cytoplasm	other
CASK	calcium/calmodulin-dependent serine protein kinase (MAGUK family)	Plasma Membrane	kinase
CAV2	caveolin 2	Plasma Membrane	other
CBLB	Cas-Br-M (murine) ecotropic retroviral transforming sequence b	Nucleus	other
CBX5	chromobox homolog 5	Nucleus	transcription regulator
CCDC107	coiled-coil domain containing 107	unknown	other
CCIN	calicin	Cytoplasm	other
CCL2	chemokine (C-C motif) ligand 2	Extracellular Space	cytokine
CCL21	chemokine (C-C motif) ligand 21	Extracellular Space	cytokine
CCL3L1	chemokine (C-C motif) ligand 3-like 1	Extracellular Space	cytokine
CCND1	cyclin D1	Nucleus	other
CCND1	cyclin D1	Nucleus	other
CCNE1	cyclin E1	Nucleus	transcription regulator
CCNE2	cyclin E2	Nucleus	other
CCNH	cyclin H	Nucleus	transcription regulator
CCP110	centriolar coiled coil protein 110kDa	Cytoplasm	other
CCR3	chemokine (C-C motif) receptor 3	Plasma Membrane	G-protein coupled receptor
CCRL1	chemokine (C-C motif) receptor-like 1	Plasma Membrane	G-protein coupled receptor
CD177	CD177 molecule	Cytoplasm	other
CD1A	CD1a molecule	Plasma Membrane	other
CD247	CD247 molecule	Plasma Membrane	transmembrane receptor
CD58	CD58 molecule	Plasma Membrane	other
CD9	CD9 molecule	Plasma Membrane	other
CD93	CD93 molecule	Plasma Membrane	other
CD93	CD93 molecule	Plasma Membrane	other
CDC25B	cell division cycle 25 homolog B (S. pombe)	Nucleus	phosphatase
CDC27	cell division cycle 27 homolog (S. cerevisiae)	Nucleus	other
CDC42	cell division cycle 42 (GTP binding protein, 25kDa)	Cytoplasm	enzyme
CDC42EP1	CDC42 effector protein (Rho GTPase binding) 1	Extracellular Space	other
CDC42SE1	CDC42 small effector 1	Plasma Membrane	other
CDC5L	CDC5 cell division cycle 5-like (S. pombe)	Nucleus	other
CDCA5	cell division cycle associated 5	Cytoplasm	other
CDC2	cyclin-dependent kinase 1	Nucleus	kinase
CDK4	cyclin-dependent kinase 4	Nucleus	kinase
CDK6	cyclin-dependent kinase 6	Nucleus	kinase
CDKL1	cyclin-dependent kinase-like 1 (CDC2-related kinase)	Nucleus	kinase
CDKN2A	cyclin-dependent kinase inhibitor 2A (melanoma, p16, inhibits CDK4)	Nucleus	transcription regulator
CDKN2B	cyclin-dependent kinase inhibitor 2B (p15, inhibits CDK4)	Nucleus	transcription regulator
CDR2	cerebellar degeneration-related protein 2, 62kDa	Cytoplasm	other
CDR2L	cerebellar degeneration-related protein 2-like	unknown	other
CDSN	corneodesmosin	Plasma Membrane	other
CEACAM6	carcinoembryonic antigen-related cell adhesion molecule 1 (biliary glycoprotein)	Plasma Membrane	transmembrane receptor
CELA2A	chymotrypsin-like elastase family, member 2A	Extracellular Space	peptidase
CENPK	centromere protein K	Nucleus	other
CHD4	chromodomain helicase DNA binding protein 4	Nucleus	enzyme
CHEK2	CHK2 checkpoint homolog (S. pombe)	Nucleus	kinase
CHKA	choline kinase alpha	Cytoplasm	kinase
CHN1	chimerin (chimaerin) 1	Cytoplasm	other
CHRM3	cholinergic receptor, muscarinic 3	Plasma Membrane	G-protein coupled receptor
CHRNA3	cholinergic receptor, nicotinic, alpha 3	Plasma Membrane	transmembrane receptor
CISH	cytokine inducible SH2-containing protein	Cytoplasm	other
CLDN2	claudin 2	Plasma Membrane	other
CMPK	cytidine monophosphate (UMP-CMP) kinase 1, cytosolic	Nucleus	kinase
CNN3	calponin 3, acidic	Cytoplasm	other
COMMD9	COMM domain containing 9	unknown	other
COMP	cartilage oligomeric matrix protein	Extracellular Space	other
COPZ2	coatomer protein complex, subunit zeta 2	Cytoplasm	transporter
COQ2	coenzyme Q2 homolog, prenyltransferase (yeast)	Cytoplasm	enzyme
COTL1	coactosin-like 1 (Dictyostelium)	Cytoplasm	other
COX11	COX11 cytochrome c oxidase assembly homolog (yeast)	Cytoplasm	enzyme
COX4I1	cytochrome c oxidase subunit IV isoform 1	Cytoplasm	enzyme
COX6A1	cytochrome c oxidase subunit VIa polypeptide 1	Cytoplasm	enzyme
COX6C	cytochrome c oxidase subunit VIc	Cytoplasm	enzyme
CPNE6	copine VI (neuronal)	Plasma Membrane	transporter
CPSF1	cleavage and polyadenylation specific factor 1, 160kDa	Nucleus	other
CREB3	cAMP responsive element binding protein 3	Nucleus	transcription regulator
CRIP1	cysteine-rich protein 1 (intestinal)	Cytoplasm	other
CRMP1	collapsin response mediator protein 1	Cytoplasm	enzyme
CRTC1	CREB regulated transcription coactivator 1	Nucleus	transcription regulator
CSH2	chorionic somatomammotropin hormone 1 (placental lactogen)	Extracellular Space	other
CSNK1A1L	casein kinase 1, alpha 1-like	Cytoplasm	kinase
CSNK1E	casein kinase 1, epsilon	Cytoplasm	kinase
CSNK2A1	casein kinase 2, alpha 1 polypeptide	Cytoplasm	kinase
CSRP2BP	CSRP2 binding protein	Nucleus	enzyme
CTBP1	C-terminal binding protein 1	Nucleus	enzyme
CTSC	cathepsin C	Cytoplasm	peptidase
CTSL1	cathepsin L1	Cytoplasm	peptidase
CX3CR1	chemokine (C-X3-C motif) receptor 1	Plasma Membrane	G-protein coupled receptor
CXCL11	chemokine (C-X-C motif) ligand 11	Extracellular Space	cytokine
IL8RA	chemokine (C-X-C motif) receptor 1	Plasma Membrane	G-protein coupled receptor
CXCR4	chemokine (C-X-C motif) receptor 4	Plasma Membrane	G-protein coupled receptor
CXCR7	chemokine (C-X-C motif) receptor 7	Plasma Membrane	G-protein coupled receptor
CYCS	cytochrome c, somatic	Cytoplasm	enzyme
CYP4F12	cytochrome P450, family 4, subfamily F, polypeptide 12	Cytoplasm	enzyme
CYR61	cysteine-rich, angiogenic inducer, 61	Extracellular Space	other
DAG1	dystroglycan 1 (dystrophin-associated glycoprotein 1)	Plasma Membrane	transmembrane receptor
DAK	dihydroxyacetone kinase 2 homolog (S. cerevisiae)	Cytoplasm	other
DAP3	death associated protein 3	Cytoplasm	other
DAPK2	death-associated protein kinase 2	Cytoplasm	kinase
DBT	dihydrolipoamide branched chain transacylase E2	Cytoplasm	enzyme
WDR68	DDB1 and CUL4 associated factor 7	Cytoplasm	other
DDOST	dolichyl-diphosphooligosaccharide--protein glycosyltransferase	Cytoplasm	enzyme
DEXI	Dexi homolog (mouse)	unknown	other
DGKG	diacylglycerol kinase, gamma 90kDa	Cytoplasm	kinase
DHX38	DEAH (Asp-Glu-Ala-His) box polypeptide 38	Nucleus	enzyme
DLG3	discs, large homolog 3 (Drosophila)	Plasma Membrane	kinase
DLX3	distal-less homeobox 3	Nucleus	transcription regulator
DMWD	dystrophia myotonica, WD repeat containing	Nucleus	other
DNAJC7	DnaJ (Hsp40) homolog, subfamily C, member 7	Cytoplasm	other
DPPA4	developmental pluripotency associated 4	unknown	other
DRD2	dopamine receptor D2	Plasma Membrane	G-protein coupled receptor
DSCC1	defective in sister chromatid cohesion 1 homolog (S. cerevisiae)	Nucleus	other
DUSP19	dual specificity phosphatase 19	Cytoplasm	phosphatase
DUSP6	dual specificity phosphatase 6	Cytoplasm	phosphatase
DUT	deoxyuridine triphosphatase	Nucleus	enzyme
DVL2	dishevelled, dsh homolog 2 (Drosophila)	Cytoplasm	other
DYNLT1	dynein, light chain, Tctex-type 1	Cytoplasm	other
E2F6	E2F transcription factor 6	Nucleus	transcription regulator
EEF1A2	eukaryotic translation elongation factor 1 alpha 2	Cytoplasm	translation regulator
EEFSEC	eukaryotic elongation factor, selenocysteine-tRNA-specific	Cytoplasm	translation regulator
EFHC1	EF-hand domain (C-terminal) containing 1	Cytoplasm	other
EGR2	early growth response 2	Nucleus	transcription regulator
EIF1	eukaryotic translation initiation factor 1	Cytoplasm	translation regulator
EIF2A	eukaryotic translation initiation factor 2A, 65kDa	Cytoplasm	translation regulator
EIF2S3	eukaryotic translation initiation factor 2, subunit 3 gamma, 52kDa	Cytoplasm	translation regulator
EIF3E	eukaryotic translation initiation factor 3, subunit E	Cytoplasm	translation regulator
EIF3EIP	eukaryotic translation initiation factor 3, subunit L	Cytoplasm	other
ELF3	E74-like factor 3 (ets domain transcription factor, epithelial-specific )	Nucleus	transcription regulator
ELK1	ELK1, member of ETS oncogene family	Nucleus	transcription regulator
ENO1	enolase 1, (alpha)	Cytoplasm	transcription regulator
ENO2	enolase 2 (gamma, neuronal)	Cytoplasm	enzyme
ENPP2	ectonucleotide pyrophosphatase/phosphodiesterase 2	Plasma Membrane	enzyme
ENSA	endosulfine alpha	Cytoplasm	transporter
TACSTD1	epithelial cell adhesion molecule	Plasma Membrane	other
EPHX1	epoxide hydrolase 1, microsomal (xenobiotic)	Cytoplasm	peptidase
ERBB3	v-erb-b2 erythroblastic leukemia viral oncogene homolog 3 (avian)	Plasma Membrane	kinase
ERCC8	excision repair cross-complementing rodent repair deficiency, complementation group 8	Nucleus	transcription regulator
EREG	epiregulin	Extracellular Space	growth factor
THEX1	exoribonuclease 1	Nucleus	enzyme
ERLIN1	ER lipid raft associated 1	Plasma Membrane	other
ERRFI1	ERBB receptor feedback inhibitor 1	Cytoplasm	other
ESAM	endothelial cell adhesion molecule	Plasma Membrane	other
ESD	esterase D	Cytoplasm	enzyme
ESRRA	estrogen-related receptor alpha	Nucleus	ligand-dependent nuclear receptor
ETV3	ets variant 3	Nucleus	transcription regulator
EYA2	eyes absent homolog 2 (Drosophila)	Nucleus	phosphatase
EZH1	enhancer of zeste homolog 1 (Drosophila)	Nucleus	enzyme
VIL2	ezrin	Plasma Membrane	other
F11R	F11 receptor	Plasma Membrane	other
FABP3	fatty acid binding protein 3, muscle and heart (mammary-derived growth inhibitor)	Cytoplasm	transporter
FAIM	Fas apoptotic inhibitory molecule	Cytoplasm	other
C1orf76	family with sequence similarity 163, member A	unknown	other
FAM46D	family with sequence similarity 46, member D	unknown	other
FAM76B	family with sequence similarity 76, member B	unknown	other
FANCC	Fanconi anemia, complementation group C	Nucleus	other
FCER1A	Fc fragment of IgE, high affinity I, receptor for; alpha polypeptide	Plasma Membrane	transmembrane receptor
FECH	ferrochelatase	Cytoplasm	enzyme
FEM1A	fem-1 homolog a (C. elegans)	Nucleus	transcription regulator
FES	feline sarcoma oncogene	Cytoplasm	kinase
FFAR3	free fatty acid receptor 3	Plasma Membrane	G-protein coupled receptor
FGF10	fibroblast growth factor 10	Extracellular Space	growth factor
FGF12	fibroblast growth factor 12	Extracellular Space	growth factor
FGF16	fibroblast growth factor 16	Extracellular Space	growth factor
FGF7	fibroblast growth factor 7	Extracellular Space	growth factor
FGFR4	fibroblast growth factor receptor 4	Plasma Membrane	kinase
FGR	Gardner-Rasheed feline sarcoma viral (v-fgr) oncogene homolog	Nucleus	kinase
FICD	FIC domain containing	unknown	other
FKBP10	FK506 binding protein 10, 65 kDa	Cytoplasm	enzyme
FKBP11	FK506 binding protein 11, 19 kDa	Cytoplasm	enzyme
FKBPL	FK506 binding protein like	Nucleus	other
FN1	fibronectin 1	Extracellular Space	enzyme
FNDC4	fibronectin type III domain containing 4	unknown	other
FOS	FBJ murine osteosarcoma viral oncogene homolog	Nucleus	transcription regulator
FPGS	folylpolyglutamate synthase	Cytoplasm	enzyme
FRS3	fibroblast growth factor receptor substrate 3	Plasma Membrane	other
FSD1	fibronectin type III and SPRY domain containing 1	Cytoplasm	other
FTSJ3	FtsJ homolog 3 (E. coli)	Nucleus	enzyme
FUT11	fucosyltransferase 11 (alpha (1,3) fucosyltransferase)	Cytoplasm	enzyme
FUT9	fucosyltransferase 9 (alpha (1,3) fucosyltransferase)	Cytoplasm	enzyme
FXYD7	FXYD domain containing ion transport regulator 7	Plasma Membrane	ion channel
GABRA5	gamma-aminobutyric acid (GABA) A receptor, alpha 5	Plasma Membrane	ion channel
GADD45G	growth arrest and DNA-damage-inducible, gamma	Nucleus	other
GALE	UDP-galactose-4-epimerase	Cytoplasm	enzyme
GALNT6	UDP-N-acetyl-alpha-D-galactosamine:polypeptide N-acetylgalactosaminyltransferase 6 (GalNAc-T6)	Cytoplasm	enzyme
GAMT	guanidinoacetate N-methyltransferase	Cytoplasm	enzyme
GAP43	growth associated protein 43	Plasma Membrane	other
C21orf66	GC-rich sequence DNA-binding factor 1	Nucleus	other
GDEP	gene differentially expressed in prostate	unknown	other
GFI1	growth factor independent 1 transcription repressor	Nucleus	transcription regulator
GFRA1	GDNF family receptor alpha 1	Plasma Membrane	transmembrane receptor
GJA1	gap junction protein, alpha 1, 43kDa	Plasma Membrane	transporter
GJA5	gap junction protein, alpha 5, 40kDa	Plasma Membrane	transporter
GJB1	gap junction protein, beta 1, 32kDa	Plasma Membrane	transporter
GJB6	gap junction protein, beta 6, 30kDa	Plasma Membrane	transporter
GKAP1	G kinase anchoring protein 1	Cytoplasm	other
GNA13	guanine nucleotide binding protein (G protein), alpha 13	Plasma Membrane	enzyme
GNB3	guanine nucleotide binding protein (G protein), beta polypeptide 3	Plasma Membrane	enzyme
GNG5	guanine nucleotide binding protein (G protein), gamma 5	Plasma Membrane	other
GOT2	glutamic-oxaloacetic transaminase 2, mitochondrial (aspartate aminotransferase 2)	Cytoplasm	enzyme
BAT4	G patch domain and ankyrin repeats 1	Nucleus	transcription regulator
GPBP1L1	GC-rich promoter binding protein 1-like 1	unknown	other
GPC2	glypican 2	Plasma Membrane	other
XAB1	GPN-loop GTPase 1	Nucleus	transcription regulator
GPR153	G protein-coupled receptor 153	Plasma Membrane	G-protein coupled receptor
GPR157	G protein-coupled receptor 157	Plasma Membrane	G-protein coupled receptor
GPR3	G protein-coupled receptor 3	Plasma Membrane	G-protein coupled receptor
GPR63	G protein-coupled receptor 63	Plasma Membrane	G-protein coupled receptor
GPR77	G protein-coupled receptor 77	Plasma Membrane	G-protein coupled receptor
GPR82	G protein-coupled receptor 82	Plasma Membrane	G-protein coupled receptor
GPR84	G protein-coupled receptor 84	Plasma Membrane	G-protein coupled receptor
GPR87	G protein-coupled receptor 87	Plasma Membrane	G-protein coupled receptor
GPSM2	G-protein signaling modulator 2	Nucleus	other
GRAP2	GRB2-related adaptor protein 2	Cytoplasm	other
GSK3A	glycogen synthase kinase 3 alpha	Nucleus	kinase
GSK3B	glycogen synthase kinase 3 beta	Nucleus	kinase
GSPT1	G1 to S phase transition 1	Cytoplasm	translation regulator
GSS	glutathione synthetase	Cytoplasm	enzyme
GSTP1	glutathione S-transferase pi 1	Cytoplasm	enzyme
GZMA	granzyme A (granzyme 1, cytotoxic T-lymphocyte-associated serine esterase 3)	Cytoplasm	peptidase
HABP2	hyaluronan binding protein 2	Extracellular Space	peptidase
HADH	hydroxyacyl-CoA dehydrogenase	Cytoplasm	enzyme
HBG1	hemoglobin, gamma A	Cytoplasm	other
HCAR2	hydroxycarboxylic acid receptor 2	Plasma Membrane	G-protein coupled receptor
GPR109B	hydroxycarboxylic acid receptor 3	Plasma Membrane	G-protein coupled receptor
HDAC3	histone deacetylase 3	Nucleus	transcription regulator
HES4	hairy and enhancer of split 4 (Drosophila)	unknown	other
HEY1	hairy/enhancer-of-split related with YRPW motif 1	Nucleus	transcription regulator
HINT3	histidine triad nucleotide binding protein 3	unknown	other
HIST1H4F	histone cluster 1, H4a	Nucleus	other
HIST3H3	histone cluster 3, H3	Nucleus	other
HK2	hexokinase 2	Cytoplasm	kinase
HLA-C	major histocompatibility complex, class I, C	Plasma Membrane	transmembrane receptor
HLA-DOA	major histocompatibility complex, class II, DO alpha	Plasma Membrane	transmembrane receptor
HLA-F	major histocompatibility complex, class I, F	Plasma Membrane	transmembrane receptor
HMGA1	high mobility group AT-hook 1	Nucleus	transcription regulator
HMGCS1	3-hydroxy-3-methylglutaryl-CoA synthase 1 (soluble)	Cytoplasm	enzyme
HMOX1	heme oxygenase (decycling) 1	Cytoplasm	enzyme
HN1	hematological and neurological expressed 1	Nucleus	other
HNRPDL	heterogeneous nuclear ribonucleoprotein D-like	Nucleus	other
HOMER2	homer homolog 2 (Drosophila)	Plasma Membrane	other
HOMER3	homer homolog 3 (Drosophila)	Plasma Membrane	other
HOOK1	hook homolog 1 (Drosophila)	Cytoplasm	other
HOXA10	homeobox A10	Nucleus	transcription regulator
HOXB13	homeobox B13	Nucleus	transcription regulator
HOXD1	homeobox D1	Nucleus	transcription regulator
HPR	haptoglobin-related protein	Extracellular Space	peptidase
HRAS	v-Ha-ras Harvey rat sarcoma viral oncogene homolog	Plasma Membrane	enzyme
HSD17B3	hydroxysteroid (17-beta) dehydrogenase 3	Cytoplasm	enzyme
HSF2	heat shock transcription factor 2	Nucleus	transcription regulator
HSPA2	heat shock 70kDa protein 2	Cytoplasm	other
HSPB7	heat shock 27kDa protein family, member 7 (cardiovascular)	Cytoplasm	other
HUS1	HUS1 checkpoint homolog (S. pombe)	Nucleus	kinase
HYAL3	hyaluronoglucosaminidase 3	Cytoplasm	enzyme
IER2	immediate early response 2	Cytoplasm	other
IER2	immediate early response 2	Cytoplasm	other
IFI27	interferon, alpha-inducible protein 27	Cytoplasm	other
IFRD2	interferon-related developmental regulator 2	unknown	other
IGSF11	immunoglobulin superfamily, member 11	Plasma Membrane	other
IL24	interleukin 24	Extracellular Space	cytokine
IL2RG	interleukin 2 receptor, gamma	Plasma Membrane	transmembrane receptor
IL6	interleukin 6 (interferon, beta 2)	Extracellular Space	cytokine
IL6R	interleukin 6 receptor	Plasma Membrane	transmembrane receptor
IL7	interleukin 7	Extracellular Space	cytokine
IL8	interleukin 8	Extracellular Space	cytokine
IL9	interleukin 9	Extracellular Space	cytokine
IMPA2	inositol(myo)-1(or 4)-monophosphatase 2	Cytoplasm	phosphatase
IMPDH2	IMP (inosine 5'-monophosphate) dehydrogenase 2	Cytoplasm	enzyme
INA	internexin neuronal intermediate filament protein, alpha	Cytoplasm	other
INSR	insulin receptor	Plasma Membrane	kinase
IPMK	inositol polyphosphate multikinase	Nucleus	kinase
IRF5	interferon regulatory factor 5	Nucleus	transcription regulator
ISOC1	isochorismatase domain containing 1	Cytoplasm	enzyme
ITGAX	integrin, alpha X (complement component 3 receptor 4 subunit)	Plasma Membrane	other
ITGB1BP1	integrin beta 1 binding protein 1	Plasma Membrane	other
ITPK1	inositol-tetrakisphosphate 1-kinase	Cytoplasm	kinase
JAZF1	JAZF zinc finger 1	Nucleus	transcription regulator
JUN	jun proto-oncogene	Nucleus	transcription regulator
JUNB	jun B proto-oncogene	Nucleus	transcription regulator
JUP	junction plakoglobin	Plasma Membrane	other
KARS	lysyl-tRNA synthetase	Cytoplasm	enzyme
KCNK13	potassium channel, subfamily K, member 13	Plasma Membrane	ion channel
KCTD14	potassium channel tetramerisation domain containing 14	unknown	ion channel
KDELR3	KDEL (Lys-Asp-Glu-Leu) endoplasmic reticulum protein retention receptor 3	Cytoplasm	transporter
FVT1	3-ketodihydrosphingosine reductase	Plasma Membrane	enzyme
KIF2A	kinesin heavy chain member 2A	Cytoplasm	other
KIT	v-kit Hardy-Zuckerman 4 feline sarcoma viral oncogene homolog	Plasma Membrane	kinase
KLC4	kinesin light chain 4	unknown	other
KLF12	Kruppel-like factor 12	Nucleus	transcription regulator
KRT23	keratin 23 (histone deacetylase inducible)	unknown	other
KRT8	keratin 8	Cytoplasm	other
LALBA	lactalbumin, alpha-	Extracellular Space	enzyme
LAPTM5	lysosomal protein transmembrane 5	Plasma Membrane	other
LCK	lymphocyte-specific protein tyrosine kinase	Cytoplasm	kinase
LDHB	lactate dehydrogenase B	Cytoplasm	enzyme
LECT1	leukocyte cell derived chemotaxin 1	Extracellular Space	other
LEPROTL1	leptin receptor overlapping transcript-like 1	Plasma Membrane	other
LHFP	lipoma HMGIC fusion partner	unknown	other
LIMK1	LIM domain kinase 1	Cytoplasm	kinase
LPPR2	lipid phosphate phosphatase-related protein type 2	unknown	other
LRCH3	leucine-rich repeats and calponin homology (CH) domain containing 3	unknown	other
LRCH4	leucine-rich repeats and calponin homology (CH) domain containing 4	Cytoplasm	transcription regulator
LRP12	low density lipoprotein receptor-related protein 12	Plasma Membrane	transmembrane receptor
PPIL5	leucine rich repeat protein 1	unknown	enzyme
LRRC39	leucine rich repeat containing 39	unknown	other
LSM2	LSM2 homolog, U6 small nuclear RNA associated (S. cerevisiae)	Nucleus	other
LSS	lanosterol synthase (2,3-oxidosqualene-lanosterol cyclase)	Cytoplasm	enzyme
MAD2L2	MAD2 mitotic arrest deficient-like 2 (yeast)	Nucleus	enzyme
MAGEA3	melanoma antigen family A, 3	unknown	other
MAGEB4	melanoma antigen family B, 4	Cytoplasm	other
MAGEC2	melanoma antigen family C, 2	Plasma Membrane	other
MALT1	mucosa associated lymphoid tissue lymphoma translocation gene 1	Cytoplasm	peptidase
MAP2K7	mitogen-activated protein kinase kinase 7	Cytoplasm	kinase
MAP3K7	mitogen-activated protein kinase kinase kinase 7	Cytoplasm	kinase
MAP3K8	mitogen-activated protein kinase kinase kinase 8	Cytoplasm	kinase
MAP4K1	mitogen-activated protein kinase kinase kinase kinase 1	Cytoplasm	kinase
MAPK13	mitogen-activated protein kinase 13	Cytoplasm	kinase
MAPK15	mitogen-activated protein kinase 15	Cytoplasm	kinase
MAT1A	methionine adenosyltransferase I, alpha	Cytoplasm	enzyme
MATR3	matrin 3	Nucleus	other
MCM3	minichromosome maintenance complex component 3	Nucleus	enzyme
MED28	mediator complex subunit 28	Nucleus	other
MESP1	mesoderm posterior 1 homolog (mouse)	Nucleus	transcription regulator
MFAP1	microfibrillar-associated protein 1	Extracellular Space	other
MGP	matrix Gla protein	Extracellular Space	other
MID2	midline 2	Cytoplasm	other
MIF	macrophage migration inhibitory factor (glycosylation-inhibiting factor)	Extracellular Space	cytokine
MINK1	misshapen-like kinase 1	Cytoplasm	kinase
MIPEP	mitochondrial intermediate peptidase	Cytoplasm	peptidase
MKNK1	MAP kinase interacting serine/threonine kinase 1	Cytoplasm	kinase
MMP10	matrix metallopeptidase 10 (stromelysin 2)	Extracellular Space	peptidase
MMP9	matrix metallopeptidase 9 (gelatinase B, 92kDa gelatinase, 92kDa type IV collagenase)	Extracellular Space	peptidase
MOAP1	modulator of apoptosis 1	Cytoplasm	other
MOCOS	molybdenum cofactor sulfurase	Cytoplasm	enzyme
MRPL13	mitochondrial ribosomal protein L13	Cytoplasm	other
MS4A1	membrane-spanning 4-domains, subfamily A, member 1	Plasma Membrane	other
MSH2	mutS homolog 2, colon cancer, nonpolyposis type 1 (E. coli)	Nucleus	enzyme
SC4MOL	methylsterol monooxygenase 1	Cytoplasm	enzyme
MSRB2	methionine sulfoxide reductase B2	Nucleus	transcription regulator
MT1M	metallothionein 1M	unknown	other
MT2A	metallothionein 2A	Cytoplasm	other
MUC1	mucin 1, cell surface associated	Plasma Membrane	other
MUT	methylmalonyl CoA mutase	Cytoplasm	enzyme
MYC	v-myc myelocytomatosis viral oncogene homolog (avian)	Nucleus	transcription regulator
MYCBP	c-myc binding protein	Nucleus	transcription regulator
MYD88	myeloid differentiation primary response gene (88)	Plasma Membrane	other
MYL12A	myosin, light chain 12A, regulatory, non-sarcomeric	unknown	other
MYL2	myosin, light chain 2, regulatory, cardiac, slow	Cytoplasm	other
MYOG	myogenin (myogenic factor 4)	Nucleus	transcription regulator
MYOZ2	myozenin 2	Cytoplasm	other
NCBP1	nuclear cap binding protein subunit 1, 80kDa	Nucleus	other
NDUFA12	NADH dehydrogenase (ubiquinone) 1 alpha subcomplex, 12	Cytoplasm	enzyme
NDUFA6	NADH dehydrogenase (ubiquinone) 1 alpha subcomplex, 6, 14kDa	Cytoplasm	enzyme
NFKB1	nuclear factor of kappa light polypeptide gene enhancer in B-cells 1	Nucleus	transcription regulator
NGFB	nerve growth factor (beta polypeptide)	Extracellular Space	growth factor
NHLH1	nescient helix loop helix 1	Nucleus	other
NIF3L1	NIF3 NGG1 interacting factor 3-like 1 (S. pombe)	Cytoplasm	other
NIP7	nuclear import 7 homolog (S. cerevisiae)	Nucleus	other
NKG7	natural killer cell group 7 sequence	Plasma Membrane	other
NKIRAS2	NFKB inhibitor interacting Ras-like 2	Cytoplasm	enzyme
NLRP12	NLR family, pyrin domain containing 12	Cytoplasm	other
NME7	non-metastatic cells 7, protein expressed in (nucleoside-diphosphate kinase)	Cytoplasm	kinase
NMT2	N-myristoyltransferase 2	Cytoplasm	enzyme
NPPB	natriuretic peptide B	Extracellular Space	other
NPTX2	neuronal pentraxin II	Extracellular Space	other
NPY1R	neuropeptide Y receptor Y1	Plasma Membrane	G-protein coupled receptor
NR6A1	nuclear receptor subfamily 6, group A, member 1	Nucleus	ligand-dependent nuclear receptor
NRG1	neuregulin 1	Extracellular Space	growth factor
NRSN1	neurensin 1	Plasma Membrane	other
NUDT3	nudix (nucleoside diphosphate linked moiety X)-type motif 3	Cytoplasm	phosphatase
NUP133	nucleoporin 133kDa	Nucleus	transporter
OLFM2	olfactomedin 2	Cytoplasm	other
OPTN	optineurin	Cytoplasm	other
OR13A1	olfactory receptor, family 13, subfamily A, member 1	Plasma Membrane	G-protein coupled receptor
OR2T27	olfactory receptor, family 2, subfamily T, member 27	Plasma Membrane	other
OR51E2	olfactory receptor, family 51, subfamily E, member 2	Plasma Membrane	G-protein coupled receptor
OTUB1	OTU domain, ubiquitin aldehyde binding 1	unknown	enzyme
OXR1	oxidation resistance 1	Cytoplasm	other
OXSR1	oxidative-stress responsive 1	Nucleus	kinase
P2RY10	purinergic receptor P2Y, G-protein coupled, 10	Plasma Membrane	G-protein coupled receptor
P2RY11	purinergic receptor P2Y, G-protein coupled, 11	Plasma Membrane	other
P2RY13	purinergic receptor P2Y, G-protein coupled, 13	Plasma Membrane	G-protein coupled receptor
PAGE1	P antigen family, member 1 (prostate associated)	unknown	other
PAK3	p21 protein (Cdc42/Rac)-activated kinase 3	Cytoplasm	kinase
PARD6A	par-6 partitioning defective 6 homolog alpha (C. elegans)	Plasma Membrane	other
PARL	presenilin associated, rhomboid-like	Cytoplasm	other
PAX8	paired box 8	Nucleus	transcription regulator
PCDHGC3	protocadherin gamma subfamily C, 3	Plasma Membrane	other
PCNA	proliferating cell nuclear antigen	Nucleus	enzyme
PCNA	proliferating cell nuclear antigen	Nucleus	enzyme
PCOLCE	procollagen C-endopeptidase enhancer	Extracellular Space	other
PDCD2	programmed cell death 2	Nucleus	other
PDCD6IP	programmed cell death 6 interacting protein	Cytoplasm	other
PDHB	pyruvate dehydrogenase (lipoamide) beta	Cytoplasm	enzyme
PDIA6	protein disulfide isomerase family A, member 6	Cytoplasm	enzyme
PDPK1	3-phosphoinositide dependent protein kinase-1	Cytoplasm	kinase
PDXK	pyridoxal (pyridoxine, vitamin B6) kinase	Cytoplasm	kinase
PDZD8	PDZ domain containing 8	unknown	other
PEX10	peroxisomal biogenesis factor 10	Cytoplasm	other
PEX11B	peroxisomal biogenesis factor 11 beta	Cytoplasm	other
PEX5	peroxisomal biogenesis factor 5	Cytoplasm	transmembrane receptor
PFKP	phosphofructokinase, platelet	Cytoplasm	kinase
PHKG1	phosphorylase kinase, gamma 1 (muscle)	Cytoplasm	kinase
PHYH	phytanoyl-CoA 2-hydroxylase	Cytoplasm	enzyme
PI3	peptidase inhibitor 3, skin-derived	Extracellular Space	other
PIGF	phosphatidylinositol glycan anchor biosynthesis, class F	Cytoplasm	enzyme
PIK3CA	phosphoinositide-3-kinase, catalytic, alpha polypeptide	Cytoplasm	kinase
PIN1	peptidylprolyl cis/trans isomerase, NIMA-interacting 1	Nucleus	enzyme
PINK1	PTEN induced putative kinase 1	Cytoplasm	kinase
PIP5K2A	phosphatidylinositol-5-phosphate 4-kinase, type II, alpha	Cytoplasm	kinase
C1orf128	PITH (C-terminal proteasome-interacting domain of thioredoxin-like) domain containing 1	unknown	other
PITX1	paired-like homeodomain 1	Nucleus	transcription regulator
PITX2	paired-like homeodomain 2	Nucleus	transcription regulator
PKMYT1	protein kinase, membrane associated tyrosine/threonine 1	Cytoplasm	kinase
PKN2	protein kinase N2	Cytoplasm	kinase
PLA2G12A	phospholipase A2, group XIIA	Extracellular Space	enzyme
PLAT	plasminogen activator, tissue	Extracellular Space	peptidase
PLEKHF2	pleckstrin homology domain containing, family F (with FYVE domain) member 2	Cytoplasm	other
PLEKHO1	pleckstrin homology domain containing, family O member 1	Plasma Membrane	other
PLN	phospholamban	Cytoplasm	other
PNPLA4	patatin-like phospholipase domain containing 4	Cytoplasm	enzyme
PNRC1	proline-rich nuclear receptor coactivator 1	Nucleus	other
POLR3F	polymerase (RNA) III (DNA directed) polypeptide F, 39 kDa	Nucleus	enzyme
POU2F1	POU class 2 homeobox 1	Nucleus	transcription regulator
POU4F3	POU class 4 homeobox 3	Nucleus	transcription regulator
PPCDC	phosphopantothenoylcysteine decarboxylase	Cytoplasm	enzyme
PPIB	peptidylprolyl isomerase B (cyclophilin B)	Cytoplasm	enzyme
PPP1CB	protein phosphatase 1, catalytic subunit, beta isozyme	Cytoplasm	phosphatase
PPP1R1B	protein phosphatase 1, regulatory (inhibitor) subunit 1B	Cytoplasm	phosphatase
PPP2CB	protein phosphatase 2, catalytic subunit, beta isozyme	Cytoplasm	phosphatase
PPP2R2B	protein phosphatase 2, regulatory subunit B, beta	Cytoplasm	phosphatase
PPP4C	protein phosphatase 4, catalytic subunit	Cytoplasm	phosphatase
PPY	pancreatic polypeptide	Extracellular Space	other
PRDX3	peroxiredoxin 3	Cytoplasm	enzyme
PRKACB	protein kinase, cAMP-dependent, catalytic, beta	Cytoplasm	kinase
PRKACG	protein kinase, cAMP-dependent, catalytic, gamma	Cytoplasm	kinase
PRKAG1	protein kinase, AMP-activated, gamma 1 non-catalytic subunit	Nucleus	kinase
PRKCA	protein kinase C, alpha	Cytoplasm	kinase
PRKG1	protein kinase, cGMP-dependent, type I	Cytoplasm	kinase
PRL	prolactin	Extracellular Space	cytokine
PRNP	prion protein	Plasma Membrane	other
PROX1	prospero homeobox 1	Nucleus	transcription regulator
PSMA4	proteasome (prosome, macropain) subunit, alpha type, 4	Cytoplasm	peptidase
PSMB10	proteasome (prosome, macropain) subunit, beta type, 10	Cytoplasm	peptidase
PSMB3	proteasome (prosome, macropain) subunit, beta type, 3	Cytoplasm	peptidase
PSMC3	proteasome (prosome, macropain) 26S subunit, ATPase, 3	Nucleus	transcription regulator
PSME2	proteasome (prosome, macropain) activator subunit 2 (PA28 beta)	Cytoplasm	peptidase
PTGDS	prostaglandin D2 synthase 21kDa (brain)	Cytoplasm	enzyme
PTGIR	prostaglandin I2 (prostacyclin) receptor (IP)	Plasma Membrane	G-protein coupled receptor
PTHR2	parathyroid hormone 2 receptor	Plasma Membrane	G-protein coupled receptor
PTMS	parathymosin	Nucleus	other
PTP4A3	protein tyrosine phosphatase type IVA, member 3	Plasma Membrane	phosphatase
PTPN6	protein tyrosine phosphatase, non-receptor type 6	Cytoplasm	phosphatase
PTTG1IP	pituitary tumor-transforming 1 interacting protein	Nucleus	other
PYGO2	pygopus homolog 2 (Drosophila)	Nucleus	other
C10orf33	pyridine nucleotide-disulphide oxidoreductase domain 2	unknown	other
QPRT	quinolinate phosphoribosyltransferase	Cytoplasm	enzyme
RAB26	RAB26, member RAS oncogene family	Plasma Membrane	enzyme
RAB5A	RAB5A, member RAS oncogene family	Cytoplasm	enzyme
RAB6A	RAB6A, member RAS oncogene family	Cytoplasm	enzyme
RAB7L1	RAB7, member RAS oncogene family-like 1	Cytoplasm	enzyme
RAB8A	RAB8A, member RAS oncogene family	Plasma Membrane	other
RAB9A	RAB9A, member RAS oncogene family	Cytoplasm	enzyme
RABGEF1	RAB guanine nucleotide exchange factor (GEF) 1	Cytoplasm	other
RAC3	ras-related C3 botulinum toxin substrate 3 (rho family, small GTP binding protein Rac3)	Cytoplasm	enzyme
RACGAP1	Rac GTPase activating protein 1	Cytoplasm	transporter
RAD51C	RAD51 homolog C (S. cerevisiae)	Nucleus	enzyme
RAMP1	receptor (G protein-coupled) activity modifying protein 1	Plasma Membrane	transporter
RAP1A	RAP1A, member of RAS oncogene family	Cytoplasm	enzyme
RARS	arginyl-tRNA synthetase	Cytoplasm	enzyme
RASD2	RASD family, member 2	Cytoplasm	enzyme
RASSF1	Ras association (RalGDS/AF-6) domain family member 1	Nucleus	other
RBM12	RNA binding motif protein 12	Nucleus	other
RCN1	reticulocalbin 1, EF-hand calcium binding domain	Cytoplasm	other
RECQL	RecQ protein-like (DNA helicase Q1-like)	Nucleus	enzyme
RELT	RELT tumor necrosis factor receptor	Plasma Membrane	transmembrane receptor
RFXAP	regulatory factor X-associated protein	Nucleus	transcription regulator
RGR	retinal G protein coupled receptor	Plasma Membrane	G-protein coupled receptor
RGS16	regulator of G-protein signaling 16	Cytoplasm	other
RHOA	ras homolog gene family, member A	Cytoplasm	enzyme
RND3	Rho family GTPase 3	Cytoplasm	enzyme
RNF113A	ring finger protein 113A	Nucleus	other
RNF24	ring finger protein 24	unknown	other
RPA3	replication protein A3, 14kDa	Nucleus	other
RPL14	ribosomal protein L14	Cytoplasm	other
RPL32	ribosomal protein L32	Cytoplasm	other
RPL6	ribosomal protein L6	Cytoplasm	other
RPL7A	ribosomal protein L7a	Nucleus	other
RPL9	ribosomal protein L9	Cytoplasm	other
RPS13	ribosomal protein S13	Cytoplasm	other
RPS15	ribosomal protein S15	Cytoplasm	other
RPS17	ribosomal protein S17	Cytoplasm	other
RPS21	ribosomal protein S21	Cytoplasm	other
RPS25	ribosomal protein S25	Cytoplasm	other
RPS26	ribosomal protein S26	Cytoplasm	other
RPS5	ribosomal protein S5	Cytoplasm	other
RPS9	ribosomal protein S9	Cytoplasm	translation regulator
RPSA	ribosomal protein SA	Cytoplasm	translation regulator
RRAD	Ras-related associated with diabetes	Cytoplasm	enzyme
RUSC1	RUN and SH3 domain containing 1	Cytoplasm	other
S100A1	S100 calcium binding protein A1	Cytoplasm	other
S100A6	S100 calcium binding protein A6	Cytoplasm	transporter
S100A7	S100 calcium binding protein A7	Cytoplasm	other
EDG3	sphingosine-1-phosphate receptor 3	Plasma Membrane	G-protein coupled receptor
SCGB2A2	secretoglobin, family 2A, member 2	Extracellular Space	other
SCGB3A1	secretoglobin, family 3A, member 1	Extracellular Space	cytokine
SCN1B	sodium channel, voltage-gated, type I, beta	Plasma Membrane	ion channel
SCNM1	sodium channel modifier 1	Nucleus	other
SCYL3	SCY1-like 3 (S. cerevisiae)	Cytoplasm	kinase
SDC3	syndecan 3	Plasma Membrane	other
SDF2	stromal cell-derived factor 2	Extracellular Space	enzyme
SDF2L1	stromal cell-derived factor 2-like 1	Cytoplasm	other
SDHD	succinate dehydrogenase complex, subunit D, integral membrane protein	Cytoplasm	enzyme
SELL	selectin L	Plasma Membrane	other
SERINC3	serine incorporator 3	Cytoplasm	transporter
SERPINB6	serpin peptidase inhibitor, clade B (ovalbumin), member 6	Cytoplasm	other
SERPINH1	serpin peptidase inhibitor, clade H (heat shock protein 47), member 1, (collagen binding protein 1)	Extracellular Space	other
SERPINI2	serpin peptidase inhibitor, clade I (pancpin), member 2	Extracellular Space	other
SERTAD1	SERTA domain containing 1	Nucleus	transcription regulator
SESN2	sestrin 2	Cytoplasm	other
SF3A1	splicing factor 3a, subunit 1, 120kDa	Nucleus	other
SF3A2	splicing factor 3a, subunit 2, 66kDa	Nucleus	other
SF3B5	splicing factor 3b, subunit 5, 10kDa	Nucleus	other
SFRP1	secreted frizzled-related protein 1	Plasma Membrane	transmembrane receptor
SGK196	protein kinase-like protein SgK196	unknown	kinase
SH2D1B	SH2 domain containing 1B	unknown	other
SH3BGR	SH3 domain binding glutamic acid-rich protein	Cytoplasm	other
SH3GL1	SH3-domain GRB2-like 1	Cytoplasm	other
SHFM1	split hand/foot malformation (ectrodactyly) type 1	Nucleus	peptidase
SIX1	SIX homeobox 1	Nucleus	transcription regulator
SKAP1	src kinase associated phosphoprotein 1	Cytoplasm	kinase
SLC16A1	solute carrier family 16, member 1 (monocarboxylic acid transporter 1)	Plasma Membrane	transporter
SLC25A10	solute carrier family 25 (mitochondrial carrier; dicarboxylate transporter), member 10	Cytoplasm	transporter
SLC25A11	solute carrier family 25 (mitochondrial carrier; oxoglutarate carrier), member 11	Cytoplasm	transporter
SLC25A18	solute carrier family 25 (mitochondrial carrier), member 18	Cytoplasm	transporter
SLC29A1	solute carrier family 29 (nucleoside transporters), member 1	Plasma Membrane	transporter
SLC2A3	solute carrier family 2 (facilitated glucose transporter), member 3	Plasma Membrane	transporter
SLC2A5	solute carrier family 2 (facilitated glucose/fructose transporter), member 5	Plasma Membrane	transporter
SLC33A1	solute carrier family 33 (acetyl-CoA transporter), member 1	Cytoplasm	transporter
SLC35B1	solute carrier family 35, member B1	Cytoplasm	transporter
SLC35C2	solute carrier family 35, member C2	unknown	transporter
SLC35F2	solute carrier family 35, member F2	unknown	other
SLC39A8	solute carrier family 39 (zinc transporter), member 8	Extracellular Space	transporter
SLC7A6	solute carrier family 7 (amino acid transporter light chain, y+L system), member 6	Plasma Membrane	transporter
SLCO6A1	solute carrier organic anion transporter family, member 6A1	Plasma Membrane	transporter
SLU7	SLU7 splicing factor homolog (S. cerevisiae)	Nucleus	enzyme
SMAD4	SMAD family member 4	Nucleus	transcription regulator
SMARCAD1	SWI/SNF-related, matrix-associated actin-dependent regulator of chromatin, subfamily a, containing DEAD/H box 1	Nucleus	enzyme
SMCP	sperm mitochondria-associated cysteine-rich protein	Cytoplasm	other
SNAPC2	small nuclear RNA activating complex, polypeptide 2, 45kDa	Nucleus	transcription regulator
SNCG	synuclein, gamma (breast cancer-specific protein 1)	Cytoplasm	other
SND1	staphylococcal nuclease and tudor domain containing 1	Nucleus	enzyme
SNRPA1	small nuclear ribonucleoprotein polypeptide A'	Nucleus	other
SNX11	sorting nexin 11	unknown	transporter
SNX12	sorting nexin 12	unknown	transporter
SNX8	sorting nexin 8	Cytoplasm	transporter
SOCS5	suppressor of cytokine signaling 5	Extracellular Space	cytokine
SOD3	superoxide dismutase 3, extracellular	Extracellular Space	enzyme
SORT1	sortilin 1	Cytoplasm	transporter
SOX15	SRY (sex determining region Y)-box 15	Nucleus	transcription regulator
SOX2	SRY (sex determining region Y)-box 2	Nucleus	transcription regulator
SOX5	SRY (sex determining region Y)-box 5	Nucleus	transcription regulator
SPATA22	spermatogenesis associated 22	unknown	other
SPATA6	spermatogenesis associated 6	unknown	other
SPDEF	SAM pointed domain containing ets transcription factor	Nucleus	transcription regulator
SPIB	Spi-B transcription factor (Spi-1/PU.1 related)	Nucleus	transcription regulator
SRA1	steroid receptor RNA activator 1	Nucleus	transcription regulator
SFRS3	serine/arginine-rich splicing factor 3	Nucleus	other
SSB	Sjogren syndrome antigen B (autoantigen La)	Nucleus	enzyme
SSX3	synovial sarcoma, X breakpoint 2	Nucleus	transcription regulator
STAC	SH3 and cysteine rich domain	Cytoplasm	other
STK10	serine/threonine kinase 10	Cytoplasm	kinase
STK32B	serine/threonine kinase 32B	unknown	kinase
STMN3	stathmin-like 3	Nucleus	other
STOM	stomatin	Plasma Membrane	other
STRA13	stimulated by retinoic acid 13 homolog (mouse)	Nucleus	other
STRAP	serine/threonine kinase receptor associated protein	Plasma Membrane	other
STX6	syntaxin 6	Cytoplasm	transporter
SULT1C2	sulfotransferase family, cytosolic, 1C, member 2	Cytoplasm	enzyme
SUMO1	SMT3 suppressor of mif two 3 homolog 1 (S. cerevisiae)	Nucleus	other
SUMO3	SMT3 suppressor of mif two 3 homolog 3 (S. cerevisiae)	Nucleus	other
SUPT5H	suppressor of Ty 5 homolog (S. cerevisiae)	Nucleus	transcription regulator
SYNGR2	synaptogyrin 2	Plasma Membrane	other
SYTL1	synaptotagmin-like 1	Cytoplasm	enzyme
TAAR9	trace amine associated receptor 9 (gene/pseudogene)	Plasma Membrane	G-protein coupled receptor
TACSTD2	tumor-associated calcium signal transducer 2	Plasma Membrane	other
TAF7	TAF7 RNA polymerase II, TATA box binding protein (TBP)-associated factor, 55kDa	Nucleus	transcription regulator
TAF9B	TAF9B RNA polymerase II, TATA box binding protein (TBP)-associated factor, 31kDa	Nucleus	transcription regulator
TAGLN	transgelin	Cytoplasm	other
TBCC	tubulin folding cofactor C	Cytoplasm	enzyme
TCEAL1	transcription elongation factor A (SII)-like 1	Nucleus	transcription regulator
TCL1A	T-cell leukemia/lymphoma 1A	Nucleus	other
TEAD2	TEA domain family member 2	Nucleus	transcription regulator
GPSN2	trans-2,3-enoyl-CoA reductase	Plasma Membrane	enzyme
TEKT3	tektin 3	Cytoplasm	other
TFCP2	transcription factor CP2	Nucleus	transcription regulator
TFIP11	tuftelin interacting protein 11	Extracellular Space	other
THOC3	THO complex 3	Nucleus	other
THOC5	THO complex 5	Cytoplasm	other
THOC6	THO complex 6 homolog (Drosophila)	Nucleus	other
THRA	thyroid hormone receptor, alpha	Nucleus	ligand-dependent nuclear receptor
THRSP	thyroid hormone responsive	Nucleus	other
TIE1	tyrosine kinase with immunoglobulin-like and EGF-like domains 1	Plasma Membrane	kinase
TIMP4	TIMP metallopeptidase inhibitor 4	Extracellular Space	other
TKTL1	transketolase-like 1	unknown	enzyme
TM4SF1	transmembrane 4 L six family member 1	Plasma Membrane	other
TMC6	transmembrane channel-like 6	Cytoplasm	transporter
TMED1	transmembrane emp24 protein transport domain containing 1	Extracellular Space	transporter
TMED2	transmembrane emp24 domain trafficking protein 2	Cytoplasm	transporter
TMEM115	transmembrane protein 115	Plasma Membrane	other
TMEM123	transmembrane protein 123	Plasma Membrane	other
TMEM138	transmembrane protein 138	unknown	other
TMEM8	transmembrane protein 8A	Plasma Membrane	other
TXNDC13	thioredoxin-related transmembrane protein 4	Cytoplasm	enzyme
TNF	tumor necrosis factor	Extracellular Space	cytokine
TNFRSF10A	tumor necrosis factor receptor superfamily, member 10a	Plasma Membrane	transmembrane receptor
TNFRSF10B	tumor necrosis factor receptor superfamily, member 10b	Plasma Membrane	transmembrane receptor
TNFRSF17	tumor necrosis factor receptor superfamily, member 17	Plasma Membrane	other
TNFRSF1B	tumor necrosis factor receptor superfamily, member 1B	Plasma Membrane	transmembrane receptor
TNFRSF21	tumor necrosis factor receptor superfamily, member 21	Plasma Membrane	other
TNNC1	troponin C type 1 (slow)	Cytoplasm	other
TNNI2	troponin I type 2 (skeletal, fast)	Cytoplasm	enzyme
TOB1	transducer of ERBB2, 1	Nucleus	transcription regulator
TOMM22	translocase of outer mitochondrial membrane 22 homolog (yeast)	Cytoplasm	transporter
TP53	tumor protein p53	Nucleus	transcription regulator
TP53AP1	TP53 target 1 (non-protein coding)	unknown	other
TPD52	tumor protein D52	Cytoplasm	other
TPSAB1	tryptase alpha/beta 1	Extracellular Space	peptidase
TPST1	tyrosylprotein sulfotransferase 1	Cytoplasm	enzyme
TPTE	transmembrane phosphatase with tensin homology	Plasma Membrane	phosphatase
TRADD	TNFRSF1A-associated via death domain	Cytoplasm	other
TRAP1	TNF receptor-associated protein 1	Cytoplasm	enzyme
TRIB1	tribbles homolog 1 (Drosophila)	Cytoplasm	kinase
TRIM11	tripartite motif containing 11	Cytoplasm	other
TRIM13	tripartite motif containing 13	Cytoplasm	enzyme
TRIM22	tripartite motif containing 22	Cytoplasm	transcription regulator
TRIM32	tripartite motif containing 32	Nucleus	transcription regulator
TRIM43	tripartite motif containing 43	unknown	other
TRIP6	thyroid hormone receptor interactor 6	Extracellular Space	cytokine
TRPV2	transient receptor potential cation channel, subfamily V, member 2	Plasma Membrane	ion channel
TTL	tubulin tyrosine ligase	Cytoplasm	enzyme
TUBB3	tubulin, beta 3	Cytoplasm	other
TUBG2	tubulin, gamma 2	Cytoplasm	other
TUBGCP3	tubulin, gamma complex associated protein 3	Cytoplasm	other
TULP3	tubby like protein 3	Extracellular Space	other
TWF1	twinfilin, actin-binding protein, homolog 1 (Drosophila)	Cytoplasm	kinase
TYMS	thymidylate synthetase	Nucleus	enzyme
UBAP1	ubiquitin associated protein 1	Cytoplasm	other
UBE2A	ubiquitin-conjugating enzyme E2A	Cytoplasm	enzyme
UBE2B	ubiquitin-conjugating enzyme E2B	Cytoplasm	enzyme
UBE2E3	ubiquitin-conjugating enzyme E2E 3	Nucleus	enzyme
UBE2L6	ubiquitin-conjugating enzyme E2L 6	Cytoplasm	enzyme
UBE2V2	ubiquitin-conjugating enzyme E2 variant 2	Cytoplasm	enzyme
UCHL3	ubiquitin carboxyl-terminal esterase L3 (ubiquitin thiolesterase)	Cytoplasm	peptidase
UCP2	uncoupling protein 2 (mitochondrial, proton carrier)	Cytoplasm	transporter
ULK2	unc-51-like kinase 2 (C. elegans)	Cytoplasm	kinase
ULK3	unc-51-like kinase 3 (C. elegans)	Cytoplasm	kinase
USP44	ubiquitin specific peptidase 44	Nucleus	peptidase
VAMP4	vesicle-associated membrane protein 4	Cytoplasm	other
VAMP8	vesicle-associated membrane protein 8 (endobrevin)	Plasma Membrane	other
VBP1	von Hippel-Lindau binding protein 1	Cytoplasm	other
VEGFB	vascular endothelial growth factor B	Extracellular Space	growth factor
VPREB3	pre-B lymphocyte 3	unknown	other
VRK2	vaccinia related kinase 2	Nucleus	kinase
VTA1	Vps20-associated 1 homolog (S. cerevisiae)	Cytoplasm	other
VTI1B	vesicle transport through interaction with t-SNAREs homolog 1B (yeast)	Plasma Membrane	transporter
VTN	vitronectin	Extracellular Space	other
WBP11	WW domain binding protein 11	Nucleus	phosphatase
WFDC1	WAP four-disulfide core domain 1	Extracellular Space	other
WNT5A	wingless-type MMTV integration site family, member 5A	Extracellular Space	cytokine
XRCC4	X-ray repair complementing defective repair in Chinese hamster cells 4	Nucleus	other
YARS	tyrosyl-tRNA synthetase	Cytoplasm	enzyme
ZAK	sterile alpha motif and leucine zipper containing kinase AZK	Cytoplasm	kinase
ZBTB44	zinc finger and BTB domain containing 44	unknown	other
ZFP36L2	zinc finger protein 36, C3H type-like 2	Nucleus	transcription regulator
ZMYM6	zinc finger, MYM-type 6	Nucleus	other
ZMYND11	zinc finger, MYND-type containing 11	Nucleus	other
ZMYND12	zinc finger, MYND-type containing 12	unknown	other
ZNF133	zinc finger protein 133	Nucleus	transcription regulator
ZNF187	zinc finger protein 187	Nucleus	transcription regulator
ZNF232	zinc finger protein 232	Nucleus	other
ZNF26	zinc finger protein 26	Nucleus	other
ZNF35	zinc finger protein 35	Nucleus	transcription regulator
ZNF358	zinc finger protein 358	Nucleus	other
ZNF414	zinc finger protein 414	unknown	other
ZNF43	zinc finger protein 43	Nucleus	other
ZNF510	zinc finger protein 510	Nucleus	other
ZNF524	zinc finger protein 524	unknown	other
ZNF556	zinc finger protein 556	unknown	other
ZNF75	zinc finger protein 75D	Nucleus	other
ZSCAN12	zinc finger and SCAN domain containing 12	Nucleus	transcription regulator
ZSCAN4	zinc finger and SCAN domain containing 4	Nucleus	transcription regulator

## Sheet: Table S2
Network	Molecules in Network	Number of NAPPA Molecules in Network	Top Functions
1	ACTN1,CA12,CAPZB,CBX5,DMWD,DPPA4,ETV3,FECH,FRS3,GPN1,GSTP1,HDAC3,HIST1H4A (includes others),HIST3H3,IMPA2,KARS,MCM3,MFAP1,MYC,NUP133 (includes EG:234865),PDCD6IP,RARS,RPL32,SDF2,SH3GL1,TWF1 (includes EG:19230),TYMS,ZBTB44	28	Cellular Assembly and Organization, Cancer, Hematological Disease
2	BOP1/LOC727967,CCNE2,CD93,EIF1,EIF2A,EIF2S3,EIF3E,EIF3L,FANCC,FGF16,OLFM2,PEX5,PEX10,PKMYT1,PROX1,RPL6,RPL9,RPL14,RPS5,RPS9,RPS13,RPS15,RPS21,RPS25,RPS26,RPS17/RPS17L,RPSA,TACSTD2,TUBGCP3	29	Protein Synthesis, Gene Expression, RNA Post-Transcriptional Modification
3	ATP4B,BRD7,EPHX1,ERCC8,GPANK1,HMGCS1,KRT8,MAGEC2 (includes others),MOCOS,NCBP1,NMT2,OXSR1,PHKG1,SERPINI2,SESN2,SF3A2,SF3B5,SRSF3,SUMO1,SUPT5H,TAF7,TAF9B,TEAD2,TP53 (includes EG:22059),TRIM22,TUBB3,VBP1,WBP11	28	Gene Expression, RNA Post-Transcriptional Modification, Cell Morphology
4	ASL,BLMH,CPSF1,DAPK2,DUSP19,DUT,FOS,GPBP1L1,GPSM2,HOOK1,KIF2A,MAP2K7,MAP3K8,MATR3,PLEKHF2,POU4F3,PPY,PSMA4,PSMB3,PSMB10,PSMC3,PSME2,RAB9A,SNCG,ZAK,ZMYM6,ZNF133	27	Auditory and Vestibular System Development and Function, Cellular Assembly and Organization, Cellular Movement
5	BRE,COX11,COX4I1,COX6A1,COX6C,CTSL1,CYCS,GJB1,GJB6,HK2,MUT,PARL,PINK1,PRDX3,PTTG1IP,RABGEF1,SCGB3A1,SLC25A10,SLC29A1,STX6,TCL1A,TPD52,TRAP1,VAMP4,VAMP8,VTI1B	26	Free Radical Scavenging, Cellular Compromise, Inflammatory Response
6	ADRA2B,CCR3,CCRL1,CHRM3,CX3CR1,CXCR1,CXCR7,FFAR3,GNG5,GPR3,GPR63,GPR77,GPR82,GPR84,GPR87,GPR153,GPR157,HCAR2,HCAR3,NPY1R,P2RY10,P2RY11,P2RY13,PTGIR,RGR,S1PR3	26	Cellular Assembly and Organization, Cellular Function and Maintenance, Cell Signaling
7	AATF,AICDA,CDC42EP1,CDK1,CHEK2,CRMP1,CSRP2BP,DGKG,DSCC1,GAMT,HOMER2,ITGB1BP1,LALBA,MAT1A,MSH2,OTUB1,PCNA,RAB7L1,RHOA,RPA3,SMARCAD1,UBE2A,UBE2B,UBE2E3,UBE2L6,UBE2V2	26	DNA Replication, Recombination, and Repair, Nucleic Acid Metabolism, Small Molecule Biochemistry
8	BCL2L13,CA9,COTL1,EYA2,FGF10,GSPT1,HOXB13,HUS1,KRT23,LSS,MYL12A,NR6A1,RAMP1,RFXAP,S100A7,SIX1,SLU7 (includes EG:10569),SOD3,SYTL1,TIMP4,TM4SF1,TMEM123 (includes EG:114908),TNF,TPST1	24	Cell Death, Dermatological Diseases and Conditions, Infectious Disease
9	ACTL6B,ALDH2,ALDOA,ASS1,BGN,BMP3,BUD13 (includes EG:215051),CDR2,CHD4CTBP1,DLG3,EGR2,FGF7,GFRA1,GSS,HBG1,KLF12,MMP10,PCOLCE,PLA2G12A,PLAT,RRAD,SERPINH1	23	Organismal Functions, Cellular Movement, Genetic Disorder
10	ACTR2,ARF1,ARF5,ARL1,ATF3,CCNE1,CDC42,CNN3,EZR,IL7,LCK,MT2A,PAX8,PHYH,PIK3CA,PRKCA,PTH2R,RASD2,SCYL3,SELL,SH2D1B,SPDEF,THOC5,THOC6	24	Carbohydrate Metabolism, Lipid Metabolism, Small Molecule Biochemistry
11	ADC,BDNF,CCND1,CD247,ERBB3,ESRRA,FEM1A,GABRA5,INSRMUC1,NGF,PIP4K2A,POU2F1,PRNP,RAB6A,RUSC1,SMAD4,SNAPC2,SORT1,SUMO3,TCEAL1,THRA	22	Cellular Development, Free Radical Scavenging, Molecular Transport
12	ANXA4,BCL2,BRAF,CDC27,CTSC,ELK1,FGF12,FGFR4,FKBP10,FKBP11,FKBPL,GAP43,HMGA1,IER2,KIT,MALT1,NRG1 (includes EG:112400),PIN1,PPIB,SCN1B,TAGLN,TPSAB1/TPSB2	22	Cellular Assembly and Organization, Nervous System Development and Function, Cell Morphology
13	ACSL5,ARG2 (includes EG:11847),CBLB,CD1A,CDCA5,EREG,ERRFI1,FABP3,FCER1A,FES,GRAP2,HEY1,LAPTM5,MAP4K1,MAPK13,MAPK15,MKNK1,MS4A1,PITX1,SFRP1,SND1	21	Cell Death, Cell-To-Cell Signaling and Interaction, Cellular Compromise
14	ACTG2,AP1S1,ASB2,BCL2L2,BMX,CDC42SE1,CRIP1,DHX38,GADD45G,MAD2L2,MED28,PAK3,PPP4C,S100A6,SERINC3,SLC16A1,SRA1,TMED1,TNFRSF17,TNNC1,TNNI2	21	Cardiac Pulmonary Embolism, Cardiovascular Disease, Respiratory Disease
15	ABI2,AQP5,DAP3,DBT,E2F6,EZH1,FAIM,MID2,MOAP1,NKIRAS2,RECQL,RELT,SLC2A5,STAC,STK10,TNFRSF10A,TNFRSF10B,TRIM32,TRIP6,ZMYND11,ZNF43	21	Cell Death, Embryonic Development, Renal Necrosis/Cell Death
16	BCL2L1,C6,CCL2,CCL3L1/CCL3L3,COMMD9,CXCR4,ENPP2,HOXA10,HSD17B3,IFRD2,IL9,IL24,JUNB,NFKB1,NIP7,NUDT3,RAB8A,SLC2A3,SSB,TOB1	20	Inflammatory Response, Cellular Movement, Hematological System Development and Function
17	ACY1,B3GAT1,CELA2A,DLX3,DUSP6,ELF3,HABP2,NIF3L1,PCDHGC3,PI3,PIGF,,PRKACG,S100A1 (includes EG:20193),SPIB,TIE1,TRIB1,VEGFB,VRK2,YARS	19	Cellular Movement, Cell Signaling, Molecular Transport
18	ANXA11,ARL4C,CLDN2,ENO2,ENSA,GALE,HOMER3,IFI27,IL6,IL6R,IRF5,OPTN,PDCD2 POLR3F,SCGB2A2,SOCS5,STOM	17	Cell-mediated Immune Response, Cellular Development, Cellular Function and Maintenance
19	ATP5E,ATP5I,ATP6AP1,ATP6V0B,CSNK1E,CSNK2A1,GNA13,GSK3A,GSK3B,MTORC1,PDPK1,PITX2,PTGDS,SF3A1,SOX2,SOX5,SOX15,VTA1 (includes EG:292640),WNT5A,XRCC4	19	Cellular Development, Cell Morphology, Cell Death
20	ANP32A,BZW1,CDC5L,DDOST,HSF2,LSM2,MAGEA3/MAGEA6,PPP1CB,PPP1R1B,PPP2CB,PPP2R2B,PTMS,PTP4A3,SNRPA1,STRAP,TOMM22,TRIM13,TUBG2,ZNF35	19	Cell-To-Cell Signaling and Interaction, Nervous System Development and Function, DNA Replication, Recombination, and Repair
21	ARMCX1,CCNH,CDC25B,CDK4,CDK6, CDKN2A,CDKN2B,CENPK,EPCAM,ERI1 (includes EG:361159),LRCH4,MYCBP,NRSN1,RASSF1,SERTAD1,TFCP2	16	Cell Cycle, Cellular Development, Cellular Growth and Proliferation
22	C1orf182,CISH,DNAJC7,GOT2,GZMA,HLA-C,HLA-DOA,HLA-F,HSPA2,HSPB7,IL2RG,MYD88,NLRP12,PTPN6,RGS16	15	Cell-To-Cell Signaling and Interaction, Hematological System Development and Function, Immune Cell Trafficking
23	BUD31,C12orf24,FXYD7,ISOC1,KLC4,MIPEP,MSRB2,OXR1 (includes EG:117520),RNF113A,SLC25A18,SLC33A1,SNX11,SPATA6,THOC3,TMEM115	15	Lipid Metabolism, Nucleic Acid Metabolism, Small Molecule Biochemistry
24	BLK,CASK,DCAF7,DVL2,F11R,LDHB,LIMK1,MYL2,MYOG,PARD6A,PLN,PRKAG1,RAC3,RACGAP1,SDC3,STRA13	16	Cellular Movement, Cell-To-Cell Signaling and Interaction, Nervous System Development and Function
25	APOA2,APOE,CXCL11,ESAM,GFI1,HMOX1,HPR,JAZF1,MAP3K7 (includes EG:172842),MIF,MSMO1,NPPB,TRADD,UCHL3,UCP2	15	Lipid Metabolism, Molecular Transport, Small Molecule Biochemistry

## Sheet: Table S3
			Transcription Regulator	Target molecules in dataset
			SMARCA4	ACTG2,CCNE2,FN1,IFI27,PLEKHO1,TYMS
			APBB1	ACTG2,TYMS
			TP53 (includes EG:22059)	ANXA4,CCNE2,CDC25B,CREB3,FN1,GNA13,TRIM22,TYMS
			SP1	ACTG2,CDC25B,FN1,TCEAL1,TYMS
			DNTTIP1	CREB3
			ARID5B	ACTG2
			NRF1	CYCS,SDHD
			PURB	ACTG2
			FOXM1	CCNE2,CDC25B
			RUNX2	ACTG2,FN1
			SP3	ACTG2,CDC25B,TCEAL1
			TSC22D1	FN1
			FOXO1 (includes EG:2308)	BCL2L13,CYCS,SELL
			TCF/LEF	FN1
			BRD7	TRIM22
			CREB1	FN1,LSS,SLC16A1
			RB1	CCNE2,FN1,TYMS
			FOXN1	GZMA
			TFCP2	TYMS
			DLX3	ELF3
			SIN3B	TYMS
			SPIB	P2RY10
			SATB1	SELL,TRIM22
			SIRT2	LSS
			ZNF148	FN1
			ESRRA	CYCS,PLN
			MYC	ANXA4,CCNE2,CYCS,FN1,TYMS
			SMAD7	ACTG2,FN1
			TGFB1I1	FN1
			BARX2	ACTG2
			FOS	ANXA4,CYCS,FN1,PCDHGC3
			PURA	ACTG2
			EGR2	PCDHGC3,SLC16A1
			IRF7	BCL2L13,TRIM22
			DACH1	CCNE2
			NAB2 (includes EG:100005680)	FN1
			TEAD1	ACTG2
			PROX1	CCNE2
			NFkB (complex)	CDC25B,CREB3,ELF3,FN1
			KLF2	CD93,SELL
			YBX1	ACTG2
			SNAI2	FN1

## Sheet: Table S4
					Transcription Regulator	Target molecules in dataset
					CDKN2C	CCL2,CDKN2B
					NFKBIE	CCL2,IL8
					CEBPG	IL8,PRL
					RARB	CDKN2B,HLA-C,IL8
					EZH2	C15orf48,CDKN2B,IL8,RAC3
					EP300	CCL2,CDKN2B,IL8,PRL
					CEBPB (includes EG:1051)	CCL2,CDKN2B,HLA-C,IL8,PRL
					THRA	CCL2,PRL,THRSP
					Ikb	CCL2,IL8
					NfkB-RelA	CCL2,IL8
					NfkB1-RelA	CCL2,IL8
					STAT4	ARMCX1,CCL2,ERRFI1,RRAD
					ESR2	CCL2,IL8,PRL
					FOSL2	IL8,PRL
					Ap1	CCL2,IL8,PRL
					MEOX2	CCL2,IL8
					EGR1	CCL2,IL8,PRL
					NFKBIB	CCL2,IL8
					LMCD1	TNNC1
					PREB	PRL
					GATA6	THRSP,TNNC1
					FOSL1	CCL2,IL8
					HMGB1	CCL2,IL8
					JUN	CCL2,CTSL1,IL8,PRL
					PPARG	CCL2,CTSL1,IL8,RPSA
					NKRF	IL8
					USF2	FCER1A,THRSP
					STAT3	CCL2,CTSL1,HLA-C,IL8
					NRIP1	PRL,THRSP
					TP53 (includes EG:22059)	BMX,DUT,IL8,PIGF,PRL,RPSA,RRAD
					IFI16	CCL2,IL8
					TAF9	IL8
					PHB	IL8
					LHX3	PRL
					ERF	PRL
					ID4	CDKN2B
					STAT1	CCL2,IL8,PRL
					FOXO1 (includes EG:2308)	CDKN2B,PRL,TNNC1
					NCOA1	PRL,THRSP
					SREBF2	MSMO1,THRSP
					PPARA	CTSL1,HADH,MSMO1,PRL
					Glucocorticoid-GCR	PRL
					TSC22D1	IL8
					CEBPD	IL8,PRL
					MED1 (includes EG:19014)	BOP1/LOC727967,TNNC1
					MEIS2	CDKN2B
					HOXB9	IL8
					DEK	IL8
					Nfat (family)	CCL2,IL8
					CREB1	ERRFI1,MSMO1,PRL
					PIAS3	CDKN2B
					TEAD3	TNNC1
					PYCARD	IL8
					HOXB7	IL8
					PIAS2	CDKN2B
					CCNT1	IL8
					GATA5	TNNC1
					NFkB (family)	IL8
					Cebp	IL8
					MLX	THRSP
					BCL10	IL8
					POU1F1	PRL
					REL	HLA-C,IL8
					ESR1	CCL2,IL8,PRL
					FOXG1	CDKN2B
					ZEB2	CDKN2B
					PITX1	PRL
					IRF3	CCL2,IL8
					FOXO3	CDKN2B,IL8
					NFkB (complex)	CCL2,HLA-C,IL8,NLRP12
					TEAD4	TNNC1
					ERG	IL8
					THRB	CCL2,THRSP
					Smad2/3-Smad4	CDKN2B
					CEBPA	IL8,PRL,THRA
					NAB2 (includes EG:100005680)	RRAD
					KLF2	CCL2,IL8
					ATN1	THRA,THRSP
					TEAD1	TNNC1
					ARNTL	PRL
					PAX8	PRL
					ETS	PRL
					Thyroid hormone receptor	PRL
					HOXA5	IL8
					GABPB1	PRL
					CITED2	CDKN2B
					MLXIPL	THRSP
					NR2C2	THRSP
					NR3C1	CCL2,DUT,ERRFI1,IL8
					ZEB1	CDKN2B
					FHL2	IL8
					NFE2L2	IL8,MSMO1,THRSP
					Smad	CDKN2B
					ZBTB17	CDKN2B
